# Supplementary material for: Recurrent E. coli Urinary Tract Infections in Nursing Homes: Insight in Sequence Types and Antibiotic Resistance Patterns
Source: Antibiotics (Basel). 2022 Nov 16;11(11):1638. doi: 10.3390/antibiotics11111638 (PMC9686610; doi:10.3390/antibiotics11111638)
Supplement: Supplementary file 1 [file antibiotics-11-01638-s001.zip]

Archive with 2 entries (2 files):
- Table S2 supplementary v2 16112022.pdf
- TableS1_BP_ingediend supplementary.xlsx
