# Supplementary material for: Recurrent E. coli Urinary Tract Infections in Nursing Homes: Insight in Sequence Types and Antibiotic Resistance Patterns
Source: Antibiotics (Basel). 2022 Nov 16;11(11):1638. doi: 10.3390/antibiotics11111638 (PMC9686610; doi:10.3390/antibiotics11111638)
Supplement: Supplementary file 1 [file antibiotics-11-01638-s001.zip › TableS1_BP_ingediend supplementary.xlsx]

## Sheet: Blad1
Sample	single UTI (0) / recurrent UTI (1)	Same-strain rUTI (1)	Top species	Sequence type	Serotype	CH-type	Phylogroup	# of contigs	N50 (bp)	Assembly size (bp)	Depth of coverage
001_S1	0	0	Escherichia coli	415	O1:H7	112-41	F	237	64376	5288927	158.68
002_S2	1	0	Escherichia coli	131	O25:H4	40-30	B2	59	284367	5159033	161.079
003_S3	0	0	Escherichia coli	1771	-:H21	4-1084	A	56	282053	4815270	180.865
004_S4	1	1	Escherichia coli	12	O4:H5	13-5	B2	98	370632	5200253	150.538
005_S5	0	0	Escherichia coli	131	O16:H5	40-41	B2	96	259892	4986427	147.861
006_S6	1	0	Escherichia coli	73	O25:H1	24-12	B2	73	365610	5060994	145.389
007_S7	1	0	Escherichia coli	73	O22:H1	24-9	B2	91	203044	5116484	138.548
008_S8	1	0	Escherichia coli	88	O8:H9	4-369	C	62	214469	4775838	148.525
009_S9	1	0	Escherichia coli	646	O166:H6	96-205	B2	150	95587	5356493	145.897
010_S10	1	1	Escherichia coli	73	O6:H1	24-30	B2	99	203044	5053343	138.46
011_S11	1	0	Escherichia coli	131	O25:H4	40-22	B2	43	319797	4927356	145.448
013_S13	0	0	Escherichia coli	131	O25:H4	40-30	B2	89	159167	5105539	145.501
016_S16	1	1	Escherichia coli	23	O8:H9	4-35	C	114	132643	4975433	150.004
017_S17	1	0	Escherichia coli	10	O19:H4	11-28	A	152	119105	5073089	145.859
018_S18	0	0	Escherichia coli	69	O77/O17/O44/O106:H18	35-27	D	129	126693	5351181	132.946
019_S19	0	0	Escherichia coli	73	O18:H1	24-10	B2	126	214980	5174928	158.124
020_S20	0	0	Escherichia coli	131	O25:H4	40-0	B2	136	276931	5152649	153.076
021_S21	0	0	Escherichia coli	10	O9:H9	11-54	A	124	131764	4881159	153.265
022_S22	0	1	Escherichia coli	73	O6:H1	24-30	B2	95	203044	5003239	189.233
024_S23	1	0	Escherichia coli	38	O86:H18	26-5*	D	147	130326	5416152	137.752
025_S24	0	0	Escherichia coli	2017	O22:H14	96-2*	B2	75	233578	5136489	139.617
026_S25	0	0	Escherichia coli	93	O7:H4	11-27	A	107	117967	4864874	155.237
027_S26	0	0	Escherichia coli	1236	O62:H5	195-253*	B2	29	542527	4762864	156.545
028_S27	1	0	Escherichia coli	453	O23:H16	6-31	B1	120	118881	5100433	181.479
029_S28	0	0	Escherichia coli	428	O117/O107:H4	40-22	B2	54	458750	4966611	159.767
030_S29	1	0	Escherichia coli	415	O1:H7	112-41	F	239	59328	5293194	141.908
033_S32	0	0	Escherichia coli	14	O18:H5	14-27	B2	120	172565	5109827	159.652
034_S33	1	1	Escherichia coli	23	O8:H9	4-35	C	103	136393	4904771	155.948
035_S34	0	0	Escherichia coli	131	O25:H4	40-324	B2	41	315351	4999561	155.667
036_S35	0	0	Escherichia coli	131	O25:H4	40-30	B2	61	284371	5075109	215.794
037_S36	0	0	Escherichia coli	1444	O4:H14	96-275	B2	46	257559	4987968	140.711
038_S37	0	0	Escherichia coli	104	O22:H1	24-2*	B2	60	360722	4913366	154.634
039_S38	0	0	Escherichia coli	405	O2/O50:H4	37-56	D	216	96920	5382348	151.876
040_S39	0	0	Escherichia coli	69	O77/O17/O44/O106:H18	35-27	D	146	107007	5228722	162.881
041_S40	0	0	Escherichia coli	73	O6:H1	24-10	B2	82	306162	5132685	146.44
042_S41	1	0	Escherichia coli	131	O25:H4	40-30	B2	69	268454	5128448	137.462
043_S42	0	0	Escherichia coli	127	-:H31	14-2*	B2	88	196973	4998656	174.557
044_S43	1	1	Escherichia coli	453	O23:H16	6-31	B1	173	86142	5181194	138.899
045_S44	0	0	Escherichia coli	38	O86:H18	26-5	D	99	166229	5334435	164.896
046_S45	1	0	Escherichia coli	131	O25:H4	40-30	B2	70	191319	5076804	135.117
047_S46	1	0	Escherichia coli	646	O166:H6	96-205	B2	156	90613	5353769	148.846
048_S47	1	0	Escherichia coli	648	O153:H42	4-58*	F	72	244609	5032715	148.272
049_S48	1	0	Escherichia coli	131	O16:H5	40-41	B2	64	271462	4909852	152.32
050_S49	0	0	Escherichia coli	69	O15:H1	35-27	D	137	145762	5216704	166.927
051_S50	0	0	Escherichia coli	73	O6:H1	24-30	B2	101	246175	5062856	171.231
052_S51	0	0	Escherichia coli	10	-:H9	11-54	A	120	140257	4947352	171.093
053_S52	0	0	Escherichia coli	131	O16:H5	40-41	B2	123	249366	5045490	163.099
054_S53	1	0	Escherichia coli	12	O4:H5	13-6*	B2	157	233212	5502659	146.37
055_S54	1	1	Escherichia coli	453	O23:H16	6-31	B1	172	80597	5172594	157.093
056_S55	1	0	Escherichia coli	2280	O8:H16	4-38	B1	68	248859	4810719	174.762
057_S56	0	0	Escherichia coli	38	O153:H30	26-5	D	111	150613	5307278	166.351
061_S60	0	0	Escherichia coli	131	O25:H4	40-30	B2	70	272207	5000007	159.234
062_S61	0	0	Escherichia coli	2914	O166:H15	36-93	D	59	198001	4861752	163.439
063_S62	1	0	Escherichia coli	131	O25:H4	40-22	B2	70	264893	5246354	163.583
064_S63	1	0	Escherichia coli	69	O15:H18	35-27	D	101	234944	5074617	166.712
065_S64	0	0	Escherichia coli	73	O6:H1	24-10	B2	85	247304	5089529	166.976
068_S67	1	0	Escherichia coli	38	O86:H18	26-5	D	114	154498	5191303	155.675
069_S68	1	1	Escherichia coli	131	O25:H4	40-30	B2	71	191498	5072061	162.426
070_S69	0	0	Escherichia coli	10	O8:H30	11-54	A	63	177300	4786215	176.699
071_S70	0	0	Escherichia coli	362	O4:H6	100-96*	D	137	152521	5084002	139.65
072_S71	0	0	Escherichia coli	362	O4:H6	100-96*	D	127	221824	5081830	149.994
073_S72	0	0	Escherichia coli	69	O15:H1	35-27	D	127	111236	5246446	154.861
074_S73	0	0	Escherichia coli	141	O2:H6	52-5	B2	57	385581	5100799	133.803
075_S74	0	0	Escherichia coli	404	O75:H5	14-27	B2	128	245619	5313917	140.135
076_S75	0	0	Escherichia coli	998	O2:H6	52-76	B2	41	384357	5132973	149.07
078_S76	1	1	Escherichia coli	131	O25:H4	40-30	B2	74	191195	5073447	146.88
079_S77	0	0	Escherichia coli	405	O2/O50:H4	37-56	D	276	90588	5459133	131.291
080_S78	0	0	Escherichia coli	636	O83:H7	108-75	B2	37	364527	4731548	163.015
081_S79	1	0	Escherichia coli	73	O6:H1	24-239*	B2	103	227359	5214037	145.396
082_S80	0	0	Escherichia coli	538	O13/O135:H4	40-20	B2	35	440681	4950529	159.477
083_S81	0	0	Escherichia coli	2015	O2:H14	319-197	B2	56	224783	5005671	172.606
084_S82	1	0	Escherichia coli	73	O25:H1	24-12	B2	104	247993	5247103	139.529
085_S83	1	0	Escherichia coli	131	O25:H4	40-22	B2	46	334882	5101937	141.1
086_S84	0	0	Escherichia coli	1844	O8:H49	29-38	B1	78	165270	4951430	164.834
087_S85	0	0	Escherichia coli	69	O77/O17/O44/O106/O73:H18	35-27	D	59	256969	5045610	142.372
088_S86	1	0	Escherichia coli	12	O4:H5	13-117*	B2	61	370640	5013206	139.95
089_S87	1	0	Escherichia coli	73	O2:H1	24-103	B2	99	179818	5136766	150.756
090_S88	0	0	Escherichia coli	1300	-:-	136-31	E	70	555220	4951305	164.118
091_S89	1	0	Escherichia coli	3236	O8:H16	4-86	B1	60	236126	4747406	181.743
092_S90	0	0	Escherichia coli	1300	-:-	136-31	E	73	555220	4948531	167.623
093_S91	0	0	Escherichia coli	73	O22:H1	24-103	B2	100	323257	5129764	177.286
094_S92	0	0	Escherichia coli	69	O77/O17/O44/O106:H18	35-27	D	109	131270	5246226	164.611
095_S93	0	0	Escherichia coli	58	O9:H25	4-32	B1	139	87817	4996551	145.605
096_S94	0	0	Escherichia coli	58	O9:H25	4-32	B1	140	87699	4986416	158.717
097_S95	1	0	Escherichia coli	349	O166:H15	36-93	D	47	349755	4817691	157.806
098_S96	0	0	Escherichia coli	38	O86:H18	26-5	D	115	148602	5184035	153.797
100_S98	0	0	Escherichia coli	6467	-:-	531-619	U/cryptic	32	411685	4538948	177.406
101_S99	1	0	Escherichia coli	550	O75:H5	14-30	B2	109	220137	5127320	157.051
102_S100	1	0	Escherichia coli	7092	O6:H5	38-21	B2	80	311900	5096042	168.762
103_S101	0	0	Escherichia coli	69	O77/O17/O44/O106/O73:H18	35-27	D	88	211056	5060964	158.507
104_S102	0	0	Escherichia coli	69	O77/O17/O44/O106:H18	35-27	D	73	211149	5256440	159.19
105_S103	1	0	Escherichia coli	2	O77/O17/O44/O106:H18	3-47	D	35	339093	4981387	162.128
106_S104	1	1	Escherichia coli	538	O13/O135:H4	40-20	B2	77	250585	4974584	139.697
107_S105	1	0	Escherichia coli	648	O153:H42	4-58*	F	71	283253	4937117	147.474
108_S106	0	0	Escherichia coli	131	O16:H5	40-41	B2	90	228449	5129053	160.695
109_S107	1	1	Escherichia coli	12	O4:H5	13-5	B2	111	326118	5198531	143.547
110_S108	1	1	Escherichia coli	2522	O185:H2	29-38	B1	61	172994	4781481	170.389
111_S109	0	0	Escherichia coli	127	O6:H31	14-2*	B2	79	279119	5167561	161.314
112_S110	1	0	Escherichia coli	10	O19:H4	11-28	A	156	114090	5165977	142.801
113_S111	1	0	Escherichia coli	197	O13/O135:H30	4-25	A	70	189336	4831391	147.101
114_S112	1	1	Escherichia coli	538	O13/O135:H4	40-20	B2	70	281703	4974561	156.136
115_S113	0	0	Escherichia coli	59	O1:H7	32-41	F	206	58296	5175692	161.992
116_S114	1	0	Escherichia coli	141	O2:H6	52-14	B2	53	371295	5053013	155.468
117_S115	1	0	Escherichia coli	131	O25:H4	40-22	B2	46	285597	5102851	161.332
118_S116	0	0	Escherichia coli	69	O77/O17/O44/O106:H18	35-27	D	158	137476	5369232	128.492
119_S117	1	1	Escherichia coli	73	O6:H1	24-30	B2	94	205256	5001008	163.153
120_S118	1	1	Escherichia coli	12	O4:H5	13-5	B2	102	351117	5201849	147.805
122_S120	0	0	Escherichia coli	362	O153:H6	100-96	D	98	129725	5159859	148.184
123_S121	1	1	Escherichia coli	73	O6:H1	24-10	B2	102	214969	5185061	151.957
124_S122	0	0	Escherichia coli	357	O13/O135:H4	40-21	B2	26	545150	4800999	154.993
127_S124	0	0	Escherichia coli	69	O77/O17/O44/O106:H18	35-27*	D	106	191846	5152568	154.255
128_S125	1	1	Escherichia coli	2522	O185:H2	29-38	B1	61	198676	4783308	145.793
129_S126	1	0	Escherichia coli	73	O6:H1	24-10	B2	105	228373	5117773	141.479
130_S127	0	0	Escherichia coli	10	O9:H9	11-54	A	115	137287	5052727	142.256
131_S128	1	1	Escherichia coli	73	O6:H1	24-10	B2	93	234491	5127381	144.602
132_S129	1	0	Escherichia coli	847	O108:H2	6-32	B1	104	172131	5265655	165.419
133_S130	0	0	Escherichia coli	131	O25:H4	40-30	B2	76	222185	5096557	166.237
134_S131	0	0	Escherichia coli	405	O2/O50:H4	37-56	D	226	90213	5398879	119.53
135_S132	0	0	Escherichia coli	131	O16:H5	40-41	B2	90	203162	5050712	156.443
136_S133	0	0	Escherichia coli	69	O15:H6	35-27	D	73	273712	5145578	146.138
137_S134	0	0	Escherichia coli	345	O46/O8/O134:H21	4-369	B1	65	192705	4678839	158.47
